# Supplementary material for: Impact of Interfering Substances on the Bactericidal Efficacy of Different Commercially Available Hypochlorous Acid-Based Wound Irrigation Solutions Commonly Found in South-East Asia
Source: Antibiotics (Basel). 2024 Mar 28;13(4):309. doi: 10.3390/antibiotics13040309 (PMC11047473; doi:10.3390/antibiotics13040309)
Supplement: Supplementary file 1 [file antibiotics-13-00309-s001.zip]

Archive with 1 entries (1 files):
- antibiotics-2888339-supplementary.pdf
